# Supplementary material for: The Chicken Chorioallantoic Membrane Tumor Assay as a Relevant In Vivo Model to Study the Impact of Hypoxia on Tumor Progression and Metastasis
Source: Cancers (Basel). 2021 Mar 4;13(5):1093. doi: 10.3390/cancers13051093 (PMC7961795; doi:10.3390/cancers13051093)
Supplement: Supplementary file 1 [file cancers-13-01093-s001.zip]

Archive with 3 entries (2 files):
- cancers-1111211 - supplementary/
- cancers-1111211 - supplementary/cancers-1111211 - supplementary -.docx
- cancers-1111211 - supplementary/Video S1.mp4
